# Supplementary material for: Medical Photography Usage Amongst Doctors at a Portuguese Hospital
Source: Int J Environ Res Public Health. 2022 Jun 14;19(12):7304. doi: 10.3390/ijerph19127304 (PMC9224246; doi:10.3390/ijerph19127304)
Supplement: Supplementary file 1 [file ijerph-19-07304-s001.zip]

Archive with 1 entries (1 files):
- ijerph-1681043-SM.pdf
